# Supplementary material for: Most transcription factor binding sites are in a few mosaic classes of the human genome
Source: BMC Genomics. 2010 May 6;11:286. doi: 10.1186/1471-2164-11-286 (PMC2881025; doi:10.1186/1471-2164-11-286)
Supplement: Additional file 1 — Additional file1is a text file giving the parameters of the final HMM. Fields are defined by comments in the file. Classes a and b of class pair n correspond to states 2n - 1 and 2n in the file. [file 1471-2164-11-286-S1.TXT]

# Parameters for Hidden Markow Model
# number of classes = 38
# order = number of preceding bases used for emission probabilities = 1
# transition probabilities
# this state (c); next state (d); probability state of next base is d given state of this base is c
1;1;0.815042
1;2;0.155214
1;3;0.00100215
1;4;0.00197399
1;5;0.00247287
1;6;0.00512036
1;7;0.00112042
1;8;0.00568366
1;9;0.00565657
1;10;0.00497588
1;11;3.77935e-06
1;12;1.23044e-06
1;13;5.80625e-05
1;14;1.27952e-05
1;15;1.37768e-07
1;16;1.02221e-06
1;17;4.94382e-07
1;18;9.12144e-09
1;19;1.75033e-08
1;20;1.18471e-07
1;21;3.37281e-05
1;22;1.08805e-05
1;23;0.000246223
1;24;3.74437e-05
1;25;3.08635e-08
1;26;1.08684e-08
1;27;1.94046e-14
1;28;5.50111e-09
1;29;3.52366e-05
1;30;2.41458e-05
1;31;0.000293696
1;32;0.000246483
1;33;0.00052685
1;34;1.77375e-05
1;35;1.24544e-13
1;36;3.24924e-18
1;37;0.000181578
1;38;6.52992e-06
2;1;0.155214
2;2;0.815042
2;3;0.00197399
2;4;0.00100215
2;5;0.00512036
2;6;0.00247287
2;7;0.00568366
2;8;0.00112042
2;9;0.00497588
2;10;0.00565657
2;11;1.23044e-06
2;12;3.77935e-06
2;13;1.27952e-05
2;14;5.80625e-05
2;15;1.02221e-06
2;16;1.37768e-07
2;17;9.12144e-09
2;18;4.94382e-07
2;19;1.18471e-07
2;20;1.75033e-08
2;21;1.08805e-05
2;22;3.37281e-05
2;23;3.74437e-05
2;24;0.000246223
2;25;1.08684e-08
2;26;3.08635e-08
2;27;5.50111e-09
2;28;1.94046e-14
2;29;2.41458e-05
2;30;3.52366e-05
2;31;0.000246483
2;32;0.000293696
2;33;1.77375e-05
2;34;0.00052685
2;35;3.24924e-18
2;36;1.24544e-13
2;37;6.52992e-06
2;38;0.000181578
3;1;0.00110747
3;2;0.0019695
3;3;0.98819
3;4;0.0012266
3;5;1.67665e-06
3;6;2.32794e-07
3;7;0.000329584
3;8;0.00080629
3;9;0.000501614
3;10;0.000168519
3;11;8.26363e-05
3;12;3.80495e-17
3;13;0.00136047
3;14;0.00214375
3;15;1.37454e-07
3;16;1.54101e-07
3;17;0.000323899
3;18;0.000703111
3;19;6.15343e-06
3;20;1.54449e-06
3;21;0.00015131
3;22;7.68544e-05
3;23;0.000152703
3;24;0.000105254
3;25;3.22485e-09
3;26;2.48588e-11
3;27;4.68323e-05
3;28;2.40284e-05
3;29;1.6131e-05
3;30;6.17153e-07
3;31;5.40489e-05
3;32;2.52136e-06
3;33;0.0001969
3;34;4.98205e-05
3;35;1.35982e-13
3;36;1.30967e-08
3;37;0.00014887
3;38;5.03993e-05
4;1;0.0019695
4;2;0.00110747
4;3;0.0012266
4;4;0.98819
4;5;2.32794e-07
4;6;1.67665e-06
4;7;0.00080629
4;8;0.000329584
4;9;0.000168519
4;10;0.000501614
4;11;3.80495e-17
4;12;8.26363e-05
4;13;0.00214375
4;14;0.00136047
4;15;1.54101e-07
4;16;1.37454e-07
4;17;0.000703111
4;18;0.000323899
4;19;1.54449e-06
4;20;6.15343e-06
4;21;7.68544e-05
4;22;0.00015131
4;23;0.000105254
4;24;0.000152703
4;25;2.48588e-11
4;26;3.22485e-09
4;27;2.40284e-05
4;28;4.68323e-05
4;29;6.17153e-07
4;30;1.6131e-05
4;31;2.52136e-06
4;32;5.40489e-05
4;33;4.98205e-05
4;34;0.0001969
4;35;1.30967e-08
4;36;1.35982e-13
4;37;5.03993e-05
4;38;0.00014887
5;1;0.00323058
5;2;0.00528899
5;3;9.51249e-07
5;4;2.89396e-07
5;5;0.986005
5;6;0.00120334
5;7;0.000668273
5;8;3.8561e-05
5;9;0.000903502
5;10;0.000315748
5;11;0.000426595
5;12;8.88404e-17
5;13;1.25673e-07
5;14;2.57413e-11
5;15;3.79455e-11
5;16;2.4729e-08
5;17;8.84988e-08
5;18;1.84989e-08
5;19;1.49603e-11
5;20;7.35598e-10
5;21;0.00051285
5;22;0.000143636
5;23;0.000111393
5;24;8.49759e-05
5;25;3.26458e-13
5;26;9.40387e-12
5;27;1.60052e-08
5;28;2.39882e-08
5;29;6.70773e-06
5;30;9.4693e-09
5;31;0.000304007
5;32;0.000329844
5;33;0.000249353
5;34;5.64796e-05
5;35;3.48096e-19
5;36;6.80322e-21
5;37;0.000118106
5;38;2.9204e-07
6;1;0.00528899
6;2;0.00323058
6;3;2.89396e-07
6;4;9.51249e-07
6;5;0.00120334
6;6;0.986005
6;7;3.8561e-05
6;8;0.000668273
6;9;0.000315748
6;10;0.000903502
6;11;8.88404e-17
6;12;0.000426595
6;13;2.57413e-11
6;14;1.25673e-07
6;15;2.4729e-08
6;16;3.79455e-11
6;17;1.84989e-08
6;18;8.84988e-08
6;19;7.35598e-10
6;20;1.49603e-11
6;21;0.000143636
6;22;0.00051285
6;23;8.49759e-05
6;24;0.000111393
6;25;9.40387e-12
6;26;3.26458e-13
6;27;2.39882e-08
6;28;1.60052e-08
6;29;9.4693e-09
6;30;6.70773e-06
6;31;0.000329844
6;32;0.000304007
6;33;5.64796e-05
6;34;0.000249353
6;35;6.80322e-21
6;36;3.48096e-19
6;37;2.9204e-07
6;38;0.000118106
7;1;0.000979302
7;2;0.00729536
7;3;0.000286479
7;4;0.00087237
7;5;0.000706838
7;6;4.08959e-05
7;7;0.984584
7;8;0.00126943
7;9;0.000336024
7;10;0.000662627
7;11;7.89871e-06
7;12;2.10095e-08
7;13;0.00167931
7;14;4.25058e-05
7;15;3.60225e-07
7;16;7.3421e-11
7;17;1.15973e-06
7;18;1.06521e-09
7;19;3.80924e-07
7;20;3.2827e-08
7;21;0.000511577
7;22;6.82753e-07
7;23;4.93412e-05
7;24;9.99388e-05
7;25;1.08944e-10
7;26;8.0753e-13
7;27;6.10541e-13
7;28;5.25648e-15
7;29;4.46522e-06
7;30;5.68677e-08
7;31;9.97767e-06
7;32;7.67968e-05
7;33;0.00025845
7;34;8.01638e-05
7;35;9.19453e-17
7;36;5.44714e-22
7;37;0.000133745
7;38;1.01552e-05
8;1;0.00729536
8;2;0.000979302
8;3;0.00087237
8;4;0.000286479
8;5;4.08959e-05
8;6;0.000706838
8;7;0.00126943
8;8;0.984584
8;9;0.000662627
8;10;0.000336024
8;11;2.10095e-08
8;12;7.89871e-06
8;13;4.25058e-05
8;14;0.00167931
8;15;7.3421e-11
8;16;3.60225e-07
8;17;1.06521e-09
8;18;1.15973e-06
8;19;3.2827e-08
8;20;3.80924e-07
8;21;6.82753e-07
8;22;0.000511577
8;23;9.99388e-05
8;24;4.93412e-05
8;25;8.0753e-13
8;26;1.08944e-10
8;27;5.25648e-15
8;28;6.10541e-13
8;29;5.68677e-08
8;30;4.46522e-06
8;31;7.67968e-05
8;32;9.97767e-06
8;33;8.01638e-05
8;34;0.00025845
8;35;5.44714e-22
8;36;9.19453e-17
8;37;1.01552e-05
8;38;0.000133745
9;1;0.00690101
9;2;0.00595676
9;3;0.000536855
9;4;0.000218853
9;5;0.00137706
9;6;0.000317245
9;7;0.00031964
9;8;0.000659008
9;9;0.981922
9;10;0.000257823
9;11;1.6614e-06
9;12;1.05473e-15
9;13;0.000102892
9;14;3.33751e-05
9;15;7.81149e-12
9;16;8.68129e-11
9;17;2.59035e-07
9;18;2.44344e-11
9;19;3.97702e-07
9;20;1.27473e-07
9;21;0.000385037
9;22;3.68704e-05
9;23;0.000257257
9;24;2.33977e-05
9;25;2.84115e-10
9;26;3.27104e-11
9;27;2.96354e-14
9;28;2.57926e-13
9;29;0.000170908
9;30;6.43801e-08
9;31;6.58391e-06
9;32;1.05466e-06
9;33;0.000357936
9;34;9.74341e-05
9;35;1.53995e-18
9;36;3.324e-20
9;37;4.86458e-05
9;38;9.89483e-06
10;1;0.00595676
10;2;0.00690101
10;3;0.000218853
10;4;0.000536855
10;5;0.000317245
10;6;0.00137706
10;7;0.000659008
10;8;0.00031964
10;9;0.000257823
10;10;0.981922
10;11;1.05473e-15
10;12;1.6614e-06
10;13;3.33751e-05
10;14;0.000102892
10;15;8.68129e-11
10;16;7.81149e-12
10;17;2.44344e-11
10;18;2.59035e-07
10;19;1.27473e-07
10;20;3.97702e-07
10;21;3.68704e-05
10;22;0.000385037
10;23;2.33977e-05
10;24;0.000257257
10;25;3.27104e-11
10;26;2.84115e-10
10;27;2.57926e-13
10;28;2.96354e-14
10;29;6.43801e-08
10;30;0.000170908
10;31;1.05466e-06
10;32;6.58391e-06
10;33;9.74341e-05
10;34;0.000357936
10;35;3.324e-20
10;36;1.53995e-18
10;37;9.89483e-06
10;38;4.86458e-05
11;1;6.92437e-06
11;2;1.46318e-07
11;3;0.000120523
11;4;1.01066e-14
11;5;0.000609239
11;6;2.98225e-16
11;7;1.54331e-05
11;8;5.24159e-09
11;9;1.08066e-06
11;10;5.2968e-16
11;11;0.998019
11;12;4.40802e-05
11;13;4.53631e-05
11;14;1.54862e-09
11;15;5.47214e-08
11;16;1.06981e-06
11;17;3.59366e-06
11;18;4.7933e-07
11;19;1.81439e-07
11;20;8.92883e-11
11;21;8.59572e-05
11;22;1.03502e-05
11;23;8.50146e-05
11;24;1.35093e-05
11;25;1.04778e-08
11;26;9.51113e-09
11;27;7.35973e-10
11;28;4.4746e-12
11;29;0.00065141
11;30;5.74599e-07
11;31;5.38e-05
11;32;1.62557e-05
11;33;0.000167808
11;34;2.55812e-05
11;35;5.69161e-24
11;36;2.31024e-17
11;37;2.24901e-05
11;38;3.99298e-07
12;1;1.46318e-07
12;2;6.92437e-06
12;3;1.01066e-14
12;4;0.000120523
12;5;2.98225e-16
12;6;0.000609239
12;7;5.24159e-09
12;8;1.54331e-05
12;9;5.2968e-16
12;10;1.08066e-06
12;11;4.40802e-05
12;12;0.998019
12;13;1.54862e-09
12;14;4.53631e-05
12;15;1.06981e-06
12;16;5.47214e-08
12;17;4.7933e-07
12;18;3.59366e-06
12;19;8.92883e-11
12;20;1.81439e-07
12;21;1.03502e-05
12;22;8.59572e-05
12;23;1.35093e-05
12;24;8.50146e-05
12;25;9.51113e-09
12;26;1.04778e-08
12;27;4.4746e-12
12;28;7.35973e-10
12;29;5.74599e-07
12;30;0.00065141
12;31;1.62557e-05
12;32;5.38e-05
12;33;2.55812e-05
12;34;0.000167808
12;35;2.31024e-17
12;36;5.69161e-24
12;37;3.99298e-07
12;38;2.24901e-05
13;1;8.21068e-05
13;2;5.41519e-06
13;3;0.0026931
13;4;0.00419167
13;5;7.69056e-08
13;6;9.67655e-11
13;7;0.00284418
13;8;8.5929e-05
13;9;0.000212024
13;10;5.8347e-05
13;11;6.08933e-05
13;12;1.66129e-07
13;13;0.982012
13;14;0.00685782
13;15;2.66511e-10
13;16;6.74634e-13
13;17;0.000222169
13;18;0.000176194
13;19;4.84601e-06
13;20;1.45463e-06
13;21;4.14952e-05
13;22;6.06708e-09
13;23;2.73756e-05
13;24;5.66077e-05
13;25;7.64352e-10
13;26;1.14452e-05
13;27;1.52162e-07
13;28;4.56863e-09
13;29;1.37785e-05
13;30;1.18605e-05
13;31;3.15715e-05
13;32;4.13234e-13
13;33;7.73967e-05
13;34;2.80145e-05
13;35;1.32788e-12
13;36;4.35092e-06
13;37;0.000173815
13;38;1.34104e-05
14;1;5.41519e-06
14;2;8.21068e-05
14;3;0.00419167
14;4;0.0026931
14;5;9.67655e-11
14;6;7.69056e-08
14;7;8.5929e-05
14;8;0.00284418
14;9;5.8347e-05
14;10;0.000212024
14;11;1.66129e-07
14;12;6.08933e-05
14;13;0.00685782
14;14;0.982012
14;15;6.74634e-13
14;16;2.66511e-10
14;17;0.000176194
14;18;0.000222169
14;19;1.45463e-06
14;20;4.84601e-06
14;21;6.06708e-09
14;22;4.14952e-05
14;23;5.66077e-05
14;24;2.73756e-05
14;25;1.14452e-05
14;26;7.64352e-10
14;27;4.56863e-09
14;28;1.52162e-07
14;29;1.18605e-05
14;30;1.37785e-05
14;31;4.13234e-13
14;32;3.15715e-05
14;33;2.80145e-05
14;34;7.73967e-05
14;35;4.35092e-06
14;36;1.32788e-12
14;37;1.34104e-05
14;38;0.000173815
15;1;8.01368e-08
15;2;1.47102e-06
15;3;1.73111e-07
15;4;3.32143e-07
15;5;8.32896e-12
15;6;9.06487e-08
15;7;5.26322e-07
15;8;2.2189e-10
15;9;4.57738e-08
15;10;8.1557e-08
15;11;1.59294e-09
15;12;1.6576e-06
15;13;1.45544e-09
15;14;2.61697e-11
15;15;0.970268
15;16;3.53829e-06
15;17;1.99936e-07
15;18;5.76693e-08
15;19;0.0153512
15;20;5.50197e-07
15;21;5.72594e-14
15;22;4.84937e-06
15;23;1.37187e-12
15;24;1.27912e-06
15;25;2.8796e-08
15;26;0.0140812
15;27;5.96736e-06
15;28;6.64634e-10
15;29;3.32743e-13
15;30;1.02323e-06
15;31;1.00854e-08
15;32;2.81779e-14
15;33;9.03096e-05
15;34;1.81436e-06
15;35;1.35415e-05
15;36;0.000154017
15;37;1.76512e-05
15;38;1.16429e-11
16;1;1.47102e-06
16;2;8.01368e-08
16;3;3.32143e-07
16;4;1.73111e-07
16;5;9.06487e-08
16;6;8.32896e-12
16;7;2.2189e-10
16;8;5.26322e-07
16;9;8.1557e-08
16;10;4.57738e-08
16;11;1.6576e-06
16;12;1.59294e-09
16;13;2.61697e-11
16;14;1.45544e-09
16;15;3.53829e-06
16;16;0.970268
16;17;5.76693e-08
16;18;1.99936e-07
16;19;5.50197e-07
16;20;0.0153512
16;21;4.84937e-06
16;22;5.72594e-14
16;23;1.27912e-06
16;24;1.37187e-12
16;25;0.0140812
16;26;2.8796e-08
16;27;6.64634e-10
16;28;5.96736e-06
16;29;1.02323e-06
16;30;3.32743e-13
16;31;2.81779e-14
16;32;1.00854e-08
16;33;1.81436e-06
16;34;9.03096e-05
16;35;0.000154017
16;36;1.35415e-05
16;37;1.16429e-11
16;38;1.76512e-05
17;1;4.94302e-06
17;2;6.0587e-10
17;3;0.000916169
17;4;0.00227821
17;5;2.21418e-07
17;6;7.2419e-08
17;7;1.03352e-05
17;8;1.09179e-08
17;9;2.47214e-06
17;10;1.25812e-08
17;11;9.21623e-06
17;12;6.06928e-07
17;13;0.000373053
17;14;0.000355721
17;15;3.12205e-07
17;16;5.16487e-08
17;17;0.979239
17;18;0.0162946
17;19;4.10893e-06
17;20;1.37682e-05
17;21;3.74115e-06
17;22;4.09253e-08
17;23;4.09418e-05
17;24;1.76785e-07
17;25;6.6399e-09
17;26;1.69364e-05
17;27;0.000229587
17;28;5.19195e-05
17;29;1.53328e-05
17;30;7.20789e-12
17;31;3.43758e-05
17;32;3.27015e-16
17;33;1.78758e-05
17;34;9.67446e-07
17;35;3.93476e-09
17;36;5.58336e-08
17;37;8.42172e-05
17;38;6.07676e-07
18;1;6.0587e-10
18;2;4.94302e-06
18;3;0.00227821
18;4;0.000916169
18;5;7.2419e-08
18;6;2.21418e-07
18;7;1.09179e-08
18;8;1.03352e-05
18;9;1.25812e-08
18;10;2.47214e-06
18;11;6.06928e-07
18;12;9.21623e-06
18;13;0.000355721
18;14;0.000373053
18;15;5.16487e-08
18;16;3.12205e-07
18;17;0.0162946
18;18;0.979239
18;19;1.37682e-05
18;20;4.10893e-06
18;21;4.09253e-08
18;22;3.74115e-06
18;23;1.76785e-07
18;24;4.09418e-05
18;25;1.69364e-05
18;26;6.6399e-09
18;27;5.19195e-05
18;28;0.000229587
18;29;7.20789e-12
18;30;1.53328e-05
18;31;3.27015e-16
18;32;3.43758e-05
18;33;9.67446e-07
18;34;1.78758e-05
18;35;5.58336e-08
18;36;3.93476e-09
18;37;6.07676e-07
18;38;8.42172e-05
19;1;3.74019e-08
19;2;2.69522e-07
19;3;3.47535e-05
19;4;8.13457e-06
19;5;2.78983e-11
19;6;3.35825e-12
19;7;2.70496e-06
19;8;1.86938e-08
19;9;9.03908e-07
19;10;2.87605e-07
19;11;1.08716e-07
19;12;3.14713e-12
19;13;1.20591e-05
19;14;3.70296e-06
19;15;0.0293817
19;16;2.22259e-06
19;17;2.01773e-05
19;18;3.28075e-05
19;19;0.945022
19;20;2.20434e-05
19;21;1.37541e-10
19;22;1.25503e-05
19;23;3.59558e-09
19;24;3.2046e-06
19;25;5.41577e-07
19;26;6.56293e-07
19;27;5.48182e-06
19;28;5.8776e-06
19;29;1.94915e-09
19;30;2.95013e-07
19;31;1.10733e-05
19;32;2.24869e-11
19;33;1.70216e-05
19;34;8.12043e-07
19;35;2.41265e-09
19;36;0.0253893
19;37;9.27806e-06
19;38;4.3172e-07
20;1;2.69522e-07
20;2;3.74019e-08
20;3;8.13457e-06
20;4;3.47535e-05
20;5;3.35825e-12
20;6;2.78983e-11
20;7;1.86938e-08
20;8;2.70496e-06
20;9;2.87605e-07
20;10;9.03908e-07
20;11;3.14713e-12
20;12;1.08716e-07
20;13;3.70296e-06
20;14;1.20591e-05
20;15;2.22259e-06
20;16;0.0293817
20;17;3.28075e-05
20;18;2.01773e-05
20;19;2.20434e-05
20;20;0.945022
20;21;1.25503e-05
20;22;1.37541e-10
20;23;3.2046e-06
20;24;3.59558e-09
20;25;6.56293e-07
20;26;5.41577e-07
20;27;5.8776e-06
20;28;5.48182e-06
20;29;2.95013e-07
20;30;1.94915e-09
20;31;2.24869e-11
20;32;1.10733e-05
20;33;8.12043e-07
20;34;1.70216e-05
20;35;0.0253893
20;36;2.41265e-09
20;37;4.3172e-07
20;38;9.27806e-06
21;1;0.000420358
21;2;5.07079e-05
21;3;0.000676289
21;4;0.000888202
21;5;0.00405777
21;6;0.00109243
21;7;0.00313016
21;8;1.07215e-05
21;9;0.00305413
21;10;0.000315037
21;11;0.000443951
21;12;3.94591e-05
21;13;0.000164368
21;14;9.42541e-06
21;15;9.05032e-13
21;16;1.98516e-11
21;17;1.39173e-05
21;18;4.93704e-08
21;19;7.13302e-10
21;20;3.11279e-05
21;21;0.930735
21;22;3.81553e-06
21;23;0.0206798
21;24;7.6431e-05
21;25;1.06252e-20
21;26;0.0328113
21;27;1.3158e-05
21;28;3.37487e-08
21;29;0.000455308
21;30;4.33654e-07
21;31;9.08732e-06
21;32;0.000221321
21;33;0.000376206
21;34;2.86265e-05
21;35;1.60577e-05
21;36;8.76299e-20
21;37;0.000175257
21;38;3.74308e-14
22;1;5.07079e-05
22;2;0.000420358
22;3;0.000888202
22;4;0.000676289
22;5;0.00109243
22;6;0.00405777
22;7;1.07215e-05
22;8;0.00313016
22;9;0.000315037
22;10;0.00305413
22;11;3.94591e-05
22;12;0.000443951
22;13;9.42541e-06
22;14;0.000164368
22;15;1.98516e-11
22;16;9.05032e-13
22;17;4.93704e-08
22;18;1.39173e-05
22;19;3.11279e-05
22;20;7.13302e-10
22;21;3.81553e-06
22;22;0.930735
22;23;7.6431e-05
22;24;0.0206798
22;25;0.0328113
22;26;1.06252e-20
22;27;3.37487e-08
22;28;1.3158e-05
22;29;4.33654e-07
22;30;0.000455308
22;31;0.000221321
22;32;9.08732e-06
22;33;2.86265e-05
22;34;0.000376206
22;35;8.76299e-20
22;36;1.60577e-05
22;37;3.74308e-14
22;38;0.000175257
23;1;0.00328718
23;2;0.00027345
23;3;0.00247147
23;4;0.000489663
23;5;0.000928217
23;6;0.000732445
23;7;0.000612926
23;8;0.00108886
23;9;0.000976689
23;10;0.00010546
23;11;0.00064768
23;12;0.000113184
23;13;5.07854e-05
23;14;0.000198932
23;15;1.02581e-06
23;16;1.19813e-05
23;17;9.46095e-05
23;18;8.47991e-06
23;19;6.34744e-07
23;20;1.61041e-06
23;21;0.024445
23;22;3.13921e-05
23;23;0.930727
23;24;0.000343325
23;25;2.79211e-12
23;26;4.13394e-15
23;27;1.63278e-06
23;28;8.25516e-05
23;29;5.69601e-07
23;30;1.20272e-05
23;31;0.000465798
23;32;0.000205601
23;33;0.00225821
23;34;0.000211584
23;35;1.16782e-05
23;36;0.0287224
23;37;0.00036849
23;38;1.70152e-05
24;1;0.00027345
24;2;0.00328718
24;3;0.000489663
24;4;0.00247147
24;5;0.000732445
24;6;0.000928217
24;7;0.00108886
24;8;0.000612926
24;9;0.00010546
24;10;0.000976689
24;11;0.000113184
24;12;0.00064768
24;13;0.000198932
24;14;5.07854e-05
24;15;1.19813e-05
24;16;1.02581e-06
24;17;8.47991e-06
24;18;9.46095e-05
24;19;1.61041e-06
24;20;6.34744e-07
24;21;3.13921e-05
24;22;0.024445
24;23;0.000343325
24;24;0.930727
24;25;4.13394e-15
24;26;2.79211e-12
24;27;8.25516e-05
24;28;1.63278e-06
24;29;1.20272e-05
24;30;5.69601e-07
24;31;0.000205601
24;32;0.000465798
24;33;0.000211584
24;34;0.00225821
24;35;0.0287224
24;36;1.16782e-05
24;37;1.70152e-05
24;38;0.00036849
25;1;1.78202e-07
25;2;1.77101e-07
25;3;1.64145e-08
25;4;6.15394e-10
25;5;9.44187e-11
25;6;1.47756e-10
25;7;4.04276e-10
25;8;2.06623e-12
25;9;1.18559e-09
25;10;2.18578e-09
25;11;2.20318e-07
25;12;4.0653e-08
25;13;5.23515e-08
25;14;4.69808e-05
25;15;6.53067e-07
25;16;0.0509572
25;17;3.98769e-08
25;18;6.24358e-05
25;19;1.41557e-09
25;20;2.33486e-07
25;21;7.53709e-08
25;22;0.0441366
25;23;2.62397e-10
25;24;1.97686e-12
25;25;0.904793
25;26;5.55467e-08
25;27;6.78854e-10
25;28;6.03786e-15
25;29;1.90531e-10
25;30;8.57613e-08
25;31;1.29916e-10
25;32;5.50869e-10
25;33;2.61083e-09
25;34;2.04114e-06
25;35;2.82598e-09
25;36;6.64814e-11
25;37;1.36613e-07
25;38;4.76196e-09
26;1;1.77101e-07
26;2;1.78202e-07
26;3;6.15394e-10
26;4;1.64145e-08
26;5;1.47756e-10
26;6;9.44187e-11
26;7;2.06623e-12
26;8;4.04276e-10
26;9;2.18578e-09
26;10;1.18559e-09
26;11;4.0653e-08
26;12;2.20318e-07
26;13;4.69808e-05
26;14;5.23515e-08
26;15;0.0509572
26;16;6.53067e-07
26;17;6.24358e-05
26;18;3.98769e-08
26;19;2.33486e-07
26;20;1.41557e-09
26;21;0.0441366
26;22;7.53709e-08
26;23;1.97686e-12
26;24;2.62397e-10
26;25;5.55467e-08
26;26;0.904793
26;27;6.03786e-15
26;28;6.78854e-10
26;29;8.57613e-08
26;30;1.90531e-10
26;31;5.50869e-10
26;32;1.29916e-10
26;33;2.04114e-06
26;34;2.61083e-09
26;35;6.64814e-11
26;36;2.82598e-09
26;37;4.76196e-09
26;38;1.36613e-07
27;1;5.44243e-07
27;2;6.35686e-06
27;3;0.00070428
27;4;0.000340708
27;5;1.19562e-10
27;6;1.20894e-10
27;7;2.03558e-06
27;8;1.63534e-14
27;9;1.76042e-13
27;10;2.55052e-13
27;11;3.63543e-27
27;12;2.13156e-22
27;13;2.18823e-07
27;14;1.37659e-09
27;15;2.67353e-05
27;16;3.1294e-09
27;17;0.000899258
27;18;0.000301817
27;19;3.04605e-05
27;20;3.77113e-06
27;21;1.24642e-06
27;22;4.607e-06
27;23;2.00976e-06
27;24;0.000117381
27;25;2.25617e-12
27;26;1.36741e-06
27;27;0.961235
27;28;0.0361686
27;29;1.1843e-09
27;30;1.2126e-09
27;31;3.30995e-09
27;32;2.2254e-05
27;33;8.32686e-07
27;34;4.19031e-05
27;35;6.39171e-07
27;36;1.45644e-12
27;37;8.79867e-05
27;38;5.20112e-08
28;1;6.35686e-06
28;2;5.44243e-07
28;3;0.000340708
28;4;0.00070428
28;5;1.20894e-10
28;6;1.19562e-10
28;7;1.63534e-14
28;8;2.03558e-06
28;9;2.55052e-13
28;10;1.76042e-13
28;11;2.13156e-22
28;12;3.63543e-27
28;13;1.37659e-09
28;14;2.18823e-07
28;15;3.1294e-09
28;16;2.67353e-05
28;17;0.000301817
28;18;0.000899258
28;19;3.77113e-06
28;20;3.04605e-05
28;21;4.607e-06
28;22;1.24642e-06
28;23;0.000117381
28;24;2.00976e-06
28;25;1.36741e-06
28;26;2.25617e-12
28;27;0.0361686
28;28;0.961235
28;29;1.2126e-09
28;30;1.1843e-09
28;31;2.2254e-05
28;32;3.30995e-09
28;33;4.19031e-05
28;34;8.32686e-07
28;35;1.45644e-12
28;36;6.39171e-07
28;37;5.20112e-08
28;38;8.79867e-05
29;1;0.0015656
29;2;0.000975472
29;3;0.000217719
29;4;2.82426e-05
29;5;7.67344e-05
29;6;6.27607e-09
29;7;0.00026642
29;8;3.01306e-06
29;9;0.00103775
29;10;2.09126e-07
29;11;0.00684565
29;12;1.16932e-07
29;13;0.000109919
29;14;0.000101759
29;15;6.20386e-14
29;16;9.08093e-08
29;17;7.69045e-05
29;18;6.98632e-09
29;19;1.61954e-09
29;20;4.49528e-09
29;21;0.000753546
29;22;1.16711e-06
29;23;2.65666e-07
29;24;5.55862e-05
29;25;1.06891e-09
29;26;2.79142e-07
29;27;3.21786e-06
29;28;9.27032e-11
29;29;0.985987
29;30;4.74542e-05
29;31;0.00128012
29;32;0.000438621
29;33;1.02082e-05
29;34;1.0051e-06
29;35;3.81398e-10
29;36;1.95957e-14
29;37;0.000115868
29;38;2.87016e-10
30;1;0.000975472
30;2;0.0015656
30;3;2.82426e-05
30;4;0.000217719
30;5;6.27607e-09
30;6;7.67344e-05
30;7;3.01306e-06
30;8;0.00026642
30;9;2.09126e-07
30;10;0.00103775
30;11;1.16932e-07
30;12;0.00684565
30;13;0.000101759
30;14;0.000109919
30;15;9.08093e-08
30;16;6.20386e-14
30;17;6.98632e-09
30;18;7.69045e-05
30;19;4.49528e-09
30;20;1.61954e-09
30;21;1.16711e-06
30;22;0.000753546
30;23;5.55862e-05
30;24;2.65666e-07
30;25;2.79142e-07
30;26;1.06891e-09
30;27;9.27032e-11
30;28;3.21786e-06
30;29;4.74542e-05
30;30;0.985987
30;31;0.000438621
30;32;0.00128012
30;33;1.0051e-06
30;34;1.02082e-05
30;35;1.95957e-14
30;36;3.81398e-10
30;37;2.87016e-10
30;38;0.000115868
31;1;0.00799217
31;2;0.00345997
31;3;0.000902497
31;4;3.43881e-05
31;5;0.00715958
31;6;0.00543575
31;7;0.000335893
31;8;0.000893516
31;9;0.000210598
31;10;6.56228e-05
31;11;0.000763713
31;12;0.000231791
31;13;1.51803e-06
31;14;0.000487715
31;15;1.20739e-06
31;16;2.06906e-11
31;17;3.69824e-16
31;18;0.000277805
31;19;2.33559e-11
31;20;5.18517e-14
31;21;5.49769e-05
31;22;0.000397523
31;23;0.00084438
31;24;0.00055601
31;25;2.31673e-10
31;26;1.1422e-08
31;27;8.0326e-30
31;28;1.82201e-41
31;29;0.00150188
31;30;0.000781024
31;31;0.92844
31;32;0.0358005
31;33;0.00100266
31;34;0.000248242
31;35;0.000236712
31;36;0.000790314
31;37;0.000431412
31;38;0.000660516
32;1;0.00345997
32;2;0.00799217
32;3;3.43881e-05
32;4;0.000902497
32;5;0.00543575
32;6;0.00715958
32;7;0.000893516
32;8;0.000335893
32;9;6.56228e-05
32;10;0.000210598
32;11;0.000231791
32;12;0.000763713
32;13;0.000487715
32;14;1.51803e-06
32;15;2.06906e-11
32;16;1.20739e-06
32;17;0.000277805
32;18;3.69824e-16
32;19;5.18517e-14
32;20;2.33559e-11
32;21;0.000397523
32;22;5.49769e-05
32;23;0.00055601
32;24;0.00084438
32;25;1.1422e-08
32;26;2.31673e-10
32;27;1.82201e-41
32;28;8.0326e-30
32;29;0.000781024
32;30;0.00150188
32;31;0.0358005
32;32;0.92844
32;33;0.000248242
32;34;0.00100266
32;35;0.000790314
32;36;0.000236712
32;37;0.000660516
32;38;0.000431412
33;1;0.0010257
33;2;0.00491543
33;3;0.00381497
33;4;0.00172076
33;5;0.00637547
33;6;0.0018004
33;7;0.00520562
33;8;0.00225497
33;9;0.00783842
33;10;0.00386596
33;11;0.00244314
33;12;0.000293544
33;13;0.000896329
33;14;0.000276483
33;15;0.00133519
33;16;4.49378e-05
33;17;0.000125804
33;18;1.81443e-05
33;19;0.000583665
33;20;7.98973e-06
33;21;0.000151404
33;22;8.55005e-05
33;23;0.00851677
33;24;0.000620901
33;25;1.62022e-09
33;26;7.54507e-05
33;27;5.27063e-06
33;28;4.98727e-05
33;29;6.91796e-06
33;30;4.25606e-06
33;31;0.000836358
33;32;0.000404949
33;33;0.916061
33;34;0.000349115
33;35;0.000321929
33;36;0.0250085
33;37;0.00265287
33;38;6.38063e-06
34;1;0.00491543
34;2;0.0010257
34;3;0.00172076
34;4;0.00381497
34;5;0.0018004
34;6;0.00637547
34;7;0.00225497
34;8;0.00520562
34;9;0.00386596
34;10;0.00783842
34;11;0.000293544
34;12;0.00244314
34;13;0.000276483
34;14;0.000896329
34;15;4.49378e-05
34;16;0.00133519
34;17;1.81443e-05
34;18;0.000125804
34;19;7.98973e-06
34;20;0.000583665
34;21;8.55005e-05
34;22;0.000151404
34;23;0.000620901
34;24;0.00851677
34;25;7.54507e-05
34;26;1.62022e-09
34;27;4.98727e-05
34;28;5.27063e-06
34;29;4.25606e-06
34;30;6.91796e-06
34;31;0.000404949
34;32;0.000836358
34;33;0.000349115
34;34;0.916061
34;35;0.0250085
34;36;0.000321929
34;37;6.38063e-06
34;38;0.00265287
35;1;6.33842e-13
35;2;4.4096e-19
35;3;1.13425e-14
35;4;1.22907e-09
35;5;3.13336e-22
35;6;1.91646e-21
35;7;1.20018e-17
35;8;9.96822e-20
35;9;3.87672e-18
35;10;1.17803e-18
35;11;3.98986e-21
35;12;1.3821e-18
35;13;1.85565e-07
35;14;4.96269e-05
35;15;6.80256e-08
35;16;0.0015434
35;17;1.30188e-12
35;18;1.08639e-06
35;19;1.56059e-13
35;20;0.0932822
35;21;7.1334e-05
35;22;3.2901e-14
35;23;8.23059e-05
35;24;0.0663422
35;25;1.39612e-08
35;26;1.1343e-15
35;27;6.44463e-15
35;28;8.36403e-07
35;29;1.77562e-07
35;30;1.38124e-10
35;31;0.000277892
35;32;0.000844281
35;33;0.000355654
35;34;0.0325217
35;35;0.804441
35;36;9.3807e-06
35;37;0.00017316
35;38;3.13265e-06
36;1;4.4096e-19
36;2;6.33842e-13
36;3;1.22907e-09
36;4;1.13425e-14
36;5;1.91646e-21
36;6;3.13336e-22
36;7;9.96822e-20
36;8;1.20018e-17
36;9;1.17803e-18
36;10;3.87672e-18
36;11;1.3821e-18
36;12;3.98986e-21
36;13;4.96269e-05
36;14;1.85565e-07
36;15;0.0015434
36;16;6.80256e-08
36;17;1.08639e-06
36;18;1.30188e-12
36;19;0.0932822
36;20;1.56059e-13
36;21;3.2901e-14
36;22;7.1334e-05
36;23;0.0663422
36;24;8.23059e-05
36;25;1.1343e-15
36;26;1.39612e-08
36;27;8.36403e-07
36;28;6.44463e-15
36;29;1.38124e-10
36;30;1.77562e-07
36;31;0.000844281
36;32;0.000277892
36;33;0.0325217
36;34;0.000355654
36;35;9.3807e-06
36;36;0.804441
36;37;3.13265e-06
36;38;0.00017316
37;1;0.00571524
37;2;0.000114306
37;3;0.00408868
37;4;0.000689175
37;5;0.00297141
37;6;9.79022e-05
37;7;0.00281562
37;8;0.000438617
37;9;0.000843968
37;10;0.000380763
37;11;0.000473492
37;12;5.85588e-06
37;13;0.00267588
37;14;0.000132274
37;15;0.000218087
37;16;6.56338e-10
37;17;0.000621982
37;18;2.22939e-05
37;19;7.25526e-05
37;20;2.18574e-07
37;21;0.000744131
37;22;2.23464e-06
37;23;0.000568111
37;24;2.22704e-06
37;25;8.62945e-15
37;26;6.24017e-14
37;27;0.00018207
37;28;1.48313e-06
37;29;0.000164793
37;30;6.22889e-06
37;31;0.000558254
37;32;0.000995866
37;33;0.00367861
37;34;6.15118e-06
37;35;0.000404933
37;36;1.744e-05
37;37;0.970169
37;38;0.000120363
38;1;0.000114306
38;2;0.00571524
38;3;0.000689175
38;4;0.00408868
38;5;9.79022e-05
38;6;0.00297141
38;7;0.000438617
38;8;0.00281562
38;9;0.000380763
38;10;0.000843968
38;11;5.85588e-06
38;12;0.000473492
38;13;0.000132274
38;14;0.00267588
38;15;6.56338e-10
38;16;0.000218087
38;17;2.22939e-05
38;18;0.000621982
38;19;2.18574e-07
38;20;7.25526e-05
38;21;2.23464e-06
38;22;0.000744131
38;23;2.22704e-06
38;24;0.000568111
38;25;6.24017e-14
38;26;8.62945e-15
38;27;1.48313e-06
38;28;0.00018207
38;29;6.22889e-06
38;30;0.000164793
38;31;0.000995866
38;32;0.000558254
38;33;6.15118e-06
38;34;0.00367861
38;35;1.744e-05
38;36;0.000404933
38;37;0.000120363
38;38;0.970169
# emission probabilities
# state; preceding base ; probability of A; ditto C; ditto G; ditto T
1;A;0.0199292;0.265828;0.14956;0.564683
1;C;0.337475;0.229694;0.0254922;0.407339
1;G;0.0261196;0.27062;0.12395;0.57931
1;T;0.170473;0.218211;0.122289;0.489027
2;A;0.489027;0.122882;0.194049;0.194041
2;C;0.576513;0.12395;0.0572514;0.242286
2;G;0.458058;0.120498;0.229694;0.19175
2;T;0.496096;0.0161233;0.467852;0.0199292
3;A;0.261672;0.182501;0.294871;0.260956
3;C;0.294569;0.265471;0.0489319;0.391028
3;G;0.244288;0.201377;0.284258;0.270077
3;T;0.149918;0.229827;0.310665;0.30959
4;A;0.30959;0.214053;0.280306;0.196051
4;C;0.391974;0.284258;0.0442569;0.279511
4;G;0.320611;0.222649;0.265471;0.191269
4;T;0.19955;0.257712;0.281066;0.261672
5;A;0.342324;0.126083;0.123489;0.408104
5;C;0.371753;0.165134;0.0180139;0.445099
5;G;0.292966;0.160701;0.142495;0.403838
5;T;0.281121;0.134906;0.139269;0.444704
6;A;0.444704;0.111024;0.144804;0.299469
6;C;0.506576;0.142495;0.0213168;0.329611
6;G;0.414676;0.135801;0.165134;0.284389
6;T;0.383101;0.10976;0.164815;0.342324
7;A;0.280161;0.230916;0.18606;0.302863
7;C;0.272594;0.300192;0.0185363;0.408678
7;G;0.24846;0.267406;0.174481;0.309654
7;T;0.169836;0.304757;0.173725;0.351682
8;A;0.351682;0.117541;0.32768;0.203096
8;C;0.457668;0.174481;0.0391542;0.328697
8;G;0.380088;0.126594;0.300192;0.193126
8;T;0.253264;0.140641;0.325933;0.280161
9;A;0.337993;0.142911;0.227806;0.29129
9;C;0.322203;0.197222;0.0215372;0.459039
9;G;0.313259;0.177559;0.213697;0.295485
9;T;0.195788;0.187626;0.215617;0.400968
10;A;0.400968;0.151186;0.222464;0.225381
10;C;0.42141;0.213697;0.0203997;0.344493
10;G;0.387154;0.187461;0.197222;0.228164
10;T;0.253043;0.207151;0.201812;0.337993
11;A;0.229724;0.115404;0.224306;0.430566
11;C;0.29174;0.212114;0.0285213;0.467624
11;G;0.244143;0.160404;0.207004;0.38845
11;T;0.165;0.17305;0.223432;0.438517
12;A;0.438517;0.169356;0.17824;0.213887
12;C;0.512484;0.207004;0.0249352;0.255577
12;G;0.454009;0.183473;0.212114;0.150403
12;T;0.332154;0.214271;0.223851;0.229724
13;A;0.173316;0.289782;0.322266;0.214637
13;C;0.256477;0.350659;0.0275403;0.365323
13;G;0.190499;0.328115;0.26312;0.218266
13;T;0.0942485;0.35534;0.300206;0.250205
14;A;0.250205;0.162184;0.445232;0.142379
14;C;0.404014;0.26312;0.0451707;0.287695
14;G;0.291565;0.20005;0.350659;0.157726
14;T;0.14208;0.21339;0.471214;0.173316
15;A;0.301503;0.23739;0.288119;0.172988
15;C;0.206181;0.357884;0.0746615;0.361274
15;G;0.181641;0.415832;0.214152;0.188375
15;T;0.0310253;0.543076;0.304487;0.121412
16;A;0.121412;0.153887;0.596026;0.128675
16;C;0.372725;0.214152;0.150781;0.262342
16;G;0.329179;0.205906;0.357884;0.107031
16;T;0.0417098;0.199488;0.457299;0.301503
17;A;0.135205;0.331691;0.37626;0.156845
17;C;0.241306;0.403071;0.0722864;0.283337
17;G;0.159539;0.360958;0.302657;0.176846
17;T;0.070031;0.390703;0.342007;0.197259
18;A;0.197259;0.191479;0.491338;0.119924
18;C;0.315869;0.302657;0.115773;0.265702
18;G;0.225305;0.225376;0.403071;0.146248
18;T;0.0915916;0.225923;0.547281;0.135205
19;A;0.0807923;0.237468;0.419493;0.262247
19;C;0.361788;0.228044;0.0703463;0.339822
19;G;0.101691;0.218036;0.370084;0.31019
19;T;0.0484314;0.280153;0.384605;0.286811
20;A;0.286811;0.316124;0.271282;0.125783
20;C;0.377385;0.370084;0.0551038;0.197427
20;G;0.350934;0.278347;0.228044;0.142675
20;T;0.100975;0.216073;0.60216;0.0807923
21;A;0.0429612;0.5507;0.270446;0.135892
21;C;0.346831;0.420831;0.123086;0.109253
21;G;0.0909776;0.580545;0.198508;0.12997
21;T;0.101568;0.127852;0.768115;0.00246499
22;A;0.00246499;0.288994;0.458651;0.24989
22;C;0.345445;0.198508;0.232387;0.22366
22;G;0.0304549;0.307491;0.420831;0.241223
22;T;0.0552334;0.110009;0.791797;0.0429612
23;A;0.312071;0.0256888;0.0353067;0.626933
23;C;0.0741003;0.00413418;0.0205759;0.90119
23;G;0.00820509;0.059707;0.0611139;0.870974
23;T;0.162524;0.0167293;0.0930808;0.727666
24;A;0.727666;0.0947963;0.0266157;0.150922
24;C;0.855212;0.0611139;0.00558334;0.0780911
24;G;0.566444;0.220034;0.00413418;0.209388
24;T;0.675128;0.00370971;0.00909099;0.312071
25;A;0.223514;0.256335;0.251101;0.26905
25;C;0.252917;0.406632;0.00824141;0.33221
25;G;9.75588e-05;0.484674;0.000490864;0.514738
25;T;0.399821;0.331354;0.224769;0.044056
26;A;0.044056;0.245503;0.452518;0.257924
26;C;0.471267;0.000490864;0.0235372;0.504705
26;G;0.243259;0.169706;0.406632;0.180403
26;T;0.417068;4.85375e-05;0.35937;0.223514
27;A;0.127673;0.380038;0.372569;0.11972
27;C;0.150562;0.442224;0.211722;0.195493
27;G;0.116471;0.486517;0.270703;0.12631
27;T;0.0652076;0.488824;0.245752;0.200217
28;A;0.200217;0.188231;0.523454;0.0880984
28;C;0.164908;0.270703;0.380415;0.183974
28;G;0.18256;0.270773;0.442224;0.104444
28;T;0.0886126;0.235868;0.547846;0.127673
29;A;0.161623;0.326312;0.152882;0.359183
29;C;0.324839;0.429396;0.0276335;0.218131
29;G;0.132069;0.204572;0.121485;0.541874
29;T;0.163766;0.357634;0.21978;0.25882
30;A;0.25882;0.223693;0.258831;0.258656
30;C;0.532395;0.121485;0.0794291;0.26669
30;G;0.301398;0.071171;0.429396;0.198034
30;T;0.227414;0.0757091;0.535254;0.161623
31;A;0.0737104;0.0376337;0.0176242;0.871032
31;C;0.337498;0.122877;0.165738;0.373887
31;G;0.0136551;0.0625919;0.0185735;0.905179
31;T;0.399796;0.0304221;0.518864;0.0509181
32;A;0.0509181;0.500707;0.0353336;0.413041
32;C;0.938003;0.0185735;0.0283153;0.0151085
32;G;0.321915;0.36637;0.122877;0.188837
32;T;0.8431;0.0159289;0.0672604;0.0737104
33;A;0.345394;0.15969;0.0896983;0.405217
33;C;0.001718;0.0837384;0.0007444;0.913799
33;G;0.231875;0.116508;0.174633;0.476985
33;T;0.000495188;0.0641582;0.00505582;0.930291
34;A;0.930291;0.00312161;0.0652657;0.00132186
34;C;0.772533;0.174633;0.00812393;0.0447102
34;G;0.898292;0.0106757;0.0837384;0.00729357
34;T;0.151801;0.46519;0.0376149;0.345394
35;A;0.000103733;0.660128;0.000163408;0.339604
35;C;0.0645931;0.0728182;0.0609914;0.801597
35;G;0.000812323;0.000552876;0.000273489;0.998361
35;T;0.169815;0.716357;0.108299;0.00552804
36;A;0.00552804;0.165249;0.750949;0.0782738
36;C;0.654298;0.000273489;0.345201;0.000227545
36;G;0.764672;9.76842e-05;0.0728182;0.162412
36;T;0.736772;0.000583359;0.262541;0.000103733
37;A;0.0472192;0.36634;0.0427501;0.543691
37;C;0.0272975;0.356637;0.00756557;0.6085
37;G;0.0370992;0.332427;0.0381951;0.592279
37;T;0.0146863;0.504507;0.0341166;0.44669
38;A;0.44669;0.0259531;0.505118;0.0222387
38;C;0.778578;0.0381951;0.143321;0.0399053
38;G;0.607764;0.017548;0.356637;0.0180513
38;T;0.359051;0.039744;0.553985;0.0472192
